# Supplementary material for: Quantitative PCR-Based Analysis of Bacterial Profiles in Periapical Lesions and Maxillary Sinus in Odontogenic Sinusitis
Source: Int J Mol Sci. 2026 Apr 30;27(9):4010. doi: 10.3390/ijms27094010 (PMC13163236; doi:10.3390/ijms27094010)
Supplement: Supplementary file 1 [file ijms-27-04010-s001.zip]

Archive with 1 entries (1 files):
- ijms-4216858-supplementary-r2.xlsx
