# Supplementary material for: Quantitative PCR-Based Analysis of Bacterial Profiles in Periapical Lesions and Maxillary Sinus in Odontogenic Sinusitis
Source: Int J Mol Sci. 2026 Apr 30;27(9):4010. doi: 10.3390/ijms27094010 (PMC13163236; doi:10.3390/ijms27094010)
Supplement: Supplementary file 1 [file ijms-27-04010-s001.zip › ijms-4216858-supplementary-r2.xlsx]

## Sheet: Suppl. Table S1
Supplementary Table S1.
Clinical characteristics of the included cohort, with data on age, BMI, self-reported symptoms based on SNOT-22 and OHIP-14 questionnaires, radiological examination, sinonasal endocopic findings, endodontic treatment, oral hygiene status.
Patient's number	gender (m - male / f - female)	age (years)	BMI (body mass index)	Total score from the OHIP-14 questionnaire	Total score from the SNOT-22 questionnaire	polyps on nasal endoscopy (yes-1, no-0)	discharge on nasal endoscopy (none - 0, mucous - 1, purulent-2)	swelling on nasal endoscopy	maxillary sinus patency (1-patent, 2-obstructet)	Zinreich scale score of maxillary sinus	Lund-Mackay score sum	maxillary sinus (0/1/2)	frontal ethmoids (0/1/2)	posterior ethmoids (0/1/2)	frontal sinus (0/1/2)	sphenoid sinus (0/1/2)	Estrela scale sum (1-5)	1- bone expansion, 2- bone destruction	prevoius endodontic treatment (0 - no /1 - yes)	oral hygiene index (0.0–1.2 = Good 1.3–3.0 = Fair 3.1–6.0 = Poor)
1	m	55	25.69	14	41	0	0	1	2	5	5	2	1	0	0	0	4	2	0	1.3
2	m	52	38.82	2	18	0	2	1	2	5	5	2	1	0	0	0	5	2	0	2.6
3	m	50	31.02	12	17	1	1	1	2	2	7	1	1	1	1	1	4	1	1	3
4	m	69	21.11	7	42	0	2	1	2	5	10	2	2	2	2	0	3	2	1	4
5	m	60	27.76	5	40	0	2	1	2	5	7	2	1	1	1	0	3	2	1	1.2
6	m	64	28.72	2	16	1	1	1	2	2	5	1	1	0	1	0	4	2	1	4.1
7	m	33	25.13	14	93	0	2	1	2	5	9	2	2	1	1	1	3	1	0	5.3
8	m	68	22.99	38	67	0	1	1	2	5	5	2	1	0	0	0	3	2	1	3.6
9	m	77	32.98	18	41	0	2	1	2	5	6	2	1	0	1	0	5	2	0	5.2
10	m	40	23.74	3	9	0	2	1	1	5	5	2	1	0	0	0	4	2	1	3
11	m	65	27.44	6	9	0	2	1	2	5	5	2	1	0	0	0	3	2	0	1.1
12	m	43	29.39	25	56	1	2	1	2	5	3	2	1	0	0	0	4	2	0	3.7
13	m	33	27.44	7	38	0	2	1	2	5	9	2	2	1	2	0	4	2	1	0.6
14	m	38	23.15	7	1	0	1	1	2	4	7	2	1	1	1	0	4	2	1	1
15	m	26	18.72	7	25	0	0	1	2	5	7	2	2	0	1	0	4	2	0	0.7
16	m	65	29.05	9	37	0	1	0	1	4	3	1	1	0	0	1	4	1	1	3.8
17	k	44	17.19	7	17	0	1	1	2	2	5	2	1	0	0	0	2	2	1	4.2
18	k	52	37.18	24	39	0	2	1	2	5	10	2	2	2	2	0	4	2	1	3.1
19	k	65	25.28	17	59	0	2	1	2	3	3	1	1	0	1	0	4	2	1	2.7
20	k	38	31.21	0	8	0	2	1	2	5	8	2	2	1	2	1	5	2	1	3
21	k	49	26.03	0	29	0	2	1	2	5	5	2	1	0	0	0	4	2	1	4.1
22	k	55	25.26	35	85	0	1	1	2	5	11	2	2	2	2	1	4	2	1	1.1
23	k	23	22.49	1	18	0	1	1	2	2	5	1	1	0	1	0	3	1	0	2
24	k	34	18.65	0	58	1	1	1	2	5	8	2	2	2	0	0	4	2	1	4.1
25	k	39	26.13	35	65	1	1	1	1	2	7	1	2	1	0	1	3	1	1	5.8
26	k	31	19.81	4	1	0	1	0	1	2	1	1	0	0	0	0	4	2	1	2.1
27	k	46	38.57	0	40	0	1	1	2	5	5	2	1	0	0	0	3	1	0	4
28	k	39	22.76	4	25	0	2	1	2	5	8	2	2	1	0	1	4	1	0	2.5

## Sheet: Supp. Table S2
Supplementary Table S2. Primer pairs used for QPCR.
The sequences of primers, the length of primers and PCR products, and the specificity of primer pairs that have been analyzed both in silico and experimentally.
Template genomic bacterial DNA	Forward primer name	Forward primer sequence	Forward primer length [nt]	Reverse primer name	Reverse primer sequence	Reverse primer length [nt]	Product length [bp]	Specificity_Primer-BLAST on RefSeq representative genomes_Bacteria	Specificity_experimental verification on bacterial DNA from the same genus	Specificity_Primer-BLAST on Refseq representative genomes_Homo sapiens	Specificity_Primer-BLAST on mtDNA NC_012920.1_ Homo sapiens	Specificity_experimental verification on human DNA
Eikenella corrodens	EicorF1	GTGGCGAACGGGTGAGTAAT	20	EicorR1	AATAACGCGAGGTCTTGCGA	20	124	Eikenella corrodens	NA	No predicted amplification	No predicted amplification	Amplification detected, quantity outside of a standard curve range (<1pg)
Fusobacterium nucleatum subsp. nucleatum	FuoralF1	CCGCGGTAATACGTATGTCAC	21	FuoralR1	CGCAATACAGAGTTGAGCCCT	21	110	Fusobacterium nucleatum subsp. nucleatum, F. animalis, F. fusiforme, F. polymorphum, F. vincentii, F. canifelinum, F. periodonticum, F. simiae (Fusobacterium spp. from the human mouth, pharynx, nasal passages, sinuses and esophagus)	NA	No predicted amplification	No predicted amplification	Amplification detected, quantity outside of a standard curve range (<1pg)
Peptostreptococcus anaerobius	PeanaF1	AGGAAGCCCCGGCTAACTA	19	PeanaR2	CTCAAGTCTTCCAGTTTCGGA	21	161	Peptostreptococcus anaerobius	NA	Potential product 2746 bp, mismatches	No predicted amplification	No amplicifaction
Porphyromonas endodontalis	PoendF1	CGTAACGCGTATGCAACCTG	20	PoendR1	CTTTCCGTCCTCCTCCATGC	20	100	Porphyromonas endodontalis	Amplification detected on P. gingivalis DNA (1 ng), quantity outside of a standard curve range (<100fg)	Potential product 3025 bp, mismatches	No predicted amplification	Amplification detected, different melting temperature of the product
Porphyromonas gingivalis	PoginF1	CGACCGGATGCGAATCTCTA	20	PoginR1	GAACGTATTCACCGCGCCAT	20	116	Porphyromonas gingivalis	Amplification detected on P. endodentalis DNA (1 ng), quantity outside of a standard curve range (<100fg)	No predicted amplification	No predicted amplification	No amplicifaction
Prevotella intermedia	PrintF1	CTGTTAGCGCCTGGCGTTA	19	PrintR1	GTCAACATCTCTGTATCCTGCG	22	191	Prevotella intermedia	Amplification detected on P. nigrescens DNA (1ng), quantity comparable to the lowest detected standard curve point (100fg)	Potential product 1563 bp, mismatches at the 5' end	No predicted amplification	No amplicifaction
Prevotella nigrescens	PrnigF1	CGCCATTGCATGTACCTCAT	20	PrnigR1	TCACAACACGCTTAACAGACC	21	134	Prevotella nigrescens	No amplification on P. intermedia DNA (1ng)	Potential product 3701 bp, mismatches	No predicted amplification	No amplicifaction
Pseudomonas aeruginosa	PsaerF1	GCTAATACCGCATACGTCCTGA	22	PsaerR1	GCCTTGGTAGGCCTTTACCC	20	110	Pseudomonas aeruginosa	NA	Potential product 2844 bp, mismatches	No predicted amplification	No amplicifaction
Staphylococcus aureus subsp. aureus Rosenbach	StaurF1	ACGAGAAGCTTGCTTCTCTGAT	22	StaurR1	GCAGCGCGGATCCATCTAT	19	176	Staphylococcus aureus, S. argenteus	NA	No predicted amplification	No predicted amplification	No amplicifaction
Streptococcus constellatus subsp. constellatus	SAGF1	CCACACTGGGACTGAGACAC	20	SAGR1	AGCCGTCCCTTTCTGGTTAAG	21	199	Streptococcus constellatus, S. intermedius, S. anginosus	Amplification detected on S. constellatus and S. intermedius DNA	Potential product 2024 bp, mismatches	No predicted amplification	Amplification detected, quantity outside of a standard curve range (<1pg)

## Sheet: Supp. Table S3
Supplementary Table S3. Reference genomic bacterial DNA used for the standard curve generation in QPCR.
Information regarding the source of the reference genomic bacterial DNA, accompanied by the DMSZ reference number, the size, and the GC content of the genome (retrieved from the ATCC Genome Portal).
Additionally, the calculated number of genomes per indicated mass of genomic DNA are provided.
Reference genomic bacterial DNA	DMSZ ref. no.	Genome size (bp)	%GC	Genome mass [fg]	Number of genomes/10 ng	Number of genomes/1 ng	Number of genomes/100 pg	Number of genomes/10 pg	Number of genomes/1 pg	Number of genomes/100 fg	Number of genomes/10 fg
Eikenella corrodens	DSM 8340	2192578	55.65	2.2433	4.45773e+06	445773	44577.3	4457.73	445.773	44.5773	4.45773
Fusobacterium nucleatum subsp. nucleatum	DSM 15643	2177851	27.15	2.2272	4.48995e+06	448995	44899.5	4489.95	448.995	44.8995	4.48995
Peptostreptococcus anaerobius	DSM 2949	2192403	35.86	2.2424	4.45951e+06	445951	44595.1	4459.51	445.951	44.5951	4.45951
Porphyromonas endodontalis	DSM 24491	2102790	47.53	2.15115	4.64868e+06	464868	46486.8	4648.68	464.868	46.4868	4.64868
Porphyromonas gingivalis	DSM 20709	2399479	48.34	2.45469	4.07383e+06	407383	40738.3	4073.83	407.383	40.7383	4.07383
Prevotella intermedia	DSM 20706	2607249	43.38	2.66703	3.74949e+06	374949	37494.9	3749.49	374.949	37.4949	3.74949
Prevotella nigrescens	DSM 13386	2671473	42.63	2.73269	3.6594e+06	365940	36594	3659.4	365.94	36.594	3.6594
Pseudomonas aeruginosa	DSM 50071	6317054	66.52	6.46432	1.54695e+06	154695	15469.5	1546.95	154.695	15.4695	1.54695
Staphylococcus aureus subsp. aureus Rosenbach	DSM 20231	2782564	32.84	2.84588	3.51386e+06	351386	35138.6	3513.86	351.386	35.1386	3.51386
Streptococcus constellatus subsp. constellatus	DSM 20575	1901581	38.07	1.94501	5.14135e+06	514135	51413.5	5141.35	514.135	51.4135	5.14135

## Sheet: Suppl. Table S4
Supplementary Table S4. Comparative summary of pathogens cultured from ODS patients' sinus irrigation and periapical lesions (PAL) using conventional microbiological culture methods.
Patient	Tooth No	Pathogens cultured from the tooth	Pathogens cultured from sinus
			Right sinus	Left sinus
P2	26	Streptococcus viridans	Cutibacterium avidum*	–
	27	Neisseria elongata, Streptococcus viridans
P3	27	Staphylococcus epidermidis, Lactobacillus salivarius	Streptococcus constellatus	–
P4	17	Neisseria flava	–	–
P5	26	Rothia mucilaginosa, Streptococcus gordonii	–	Streptococcus constellatus
P6	27	Streptococcus mitis, Neisseria sicca, Peptoniphilus asaccharolyticus	–	Streptococcus constellatus
P7	16	Streptococcus constellatus, Streptococcus mitis, Haemophilus parainfluenzae, Bifidobacterium spp., Rothia mucilaginosa	–	–
P8	17	Streptococcus viridans, Neisseria spp.	–	–
P9	15	Streptococcus mitis, Staphylococcus epidermidis	Streptococcus constellatus, Streptococcus viridans	–
P10	26	Streptococcus viridans, Staphylococcus spp.	–	Streptococcus constellatus
P12	16	Streptococcus viridans, Neisseria spp., CNS Staphylococcus spp.	Streptococcus anginosus	–
P13	26	Hafnia alvei*, Veillonella spp., Streptococcus viridans	–	Hafnia alvei*
P14	26	Streptococcus viridans, Neisseria spp.	–	–
P15	27	Streptococcus viridans, Neisseria spp.	–	Streptococcus anginosus
P16	17	Streptococcus viridans	–	–
P17	16	Streptococcus parasanguinis, Staphylococcus aureus*	Staphylococcus aureus*, Streptococcus pyogenes*	–
P18	25	Streptococcus mitis, Neisseria mucosa	–	–
	26	Streptococcus mitis, Neisseria mucosa
	27	Streptococcus mitis, Neisseria mucosa
P19	26	Streptococcus viridans	–	–
P20	16	Streptococcus viridans, Neisseria spp.	Prevotella buccae*	–
P21	27	Streptococcus mitis, Neisseria flava	–	–
P22	26	Streptococcus viridans	–	–
P23	15	Streptococcus viridans	Streptococcus constellatus	–
P24	27	Streptococcus pneumoniae*	–	Fusobacterium nucleatum*
P25	17	Streptococcus mitis, Rothia mucilaginosa	Streptococcus anginosus	–
P26	16	–	Raoultella ornithinolytica*	–
P27	17	Streptococcus parasanguinis, Rothia mucilaginosa	–	–
P28	26	Streptococcus viridans	–	–
P29	27	–	–	Staphylococcus epidermidis
P30	17	Streptococcus viridans	Staphylococcus aureus*	–
Legend:	"-" no growth of bacteria
	"*" bacteria potentially pathogenic to the oral cavity and/or maxillary sinuses.

## Sheet: Suppl. Table S5
Supplementary Table S5. Results of QPCR performed on DNA isolated from ODS patients' sinus biopsy specimens and periapical lesions (PAL) samples.
QPCR primers were designed to amplify 16S rRNA of 10 selected bacterial taxa. The QPCR results are presented as: detected (1) / undetected (0), the number of bacterial genomes or the relative abundance in sample (%). ND: not determined.
Patient	Sample_ID	Sample_type	Sample_details	Eikenella_corrodens_detection	Fusobacterium_detection	Peptostreptococcus_anaerobius_detection	Porphyromonas_endodentalis_detection	Porphyromonas_gingivalis_detection	Prevotella_intermedia_detection	Prevotella_nigrescens_detection	Pseudomonas_aeruginosa_detection	Staphylococcus_aureus_detection	Streptococcus_anginosus_constellatus_intermedius_detection	Eikenella_corrodens_genome_number	Fusobacterium_genome_number	Peptostreptococcus_anaerobius_genome_number	Porphyromonas_endodentalis_genome_number	Porphyromonas_gingivalis_genome_number	Prevotella_intermedia_genome_number	Prevotella_nigrescens_genome_number	Pseudomonas_aeruginosa_genome_number	Staphylococcus_aureus_genome_number	Streptococcus_anginosus_constellatus_intermedius_genome_number	Eikenella_corrodens_%	Fusobacterium_nucleatum_%	Peptostreptococcus_anaerobius_%	Porphyromonas_endodentalis_%	Porphyromonas_gingivalis_%	Prevotella_intermedia_%	Prevotella_nigrescens_%	Pseudomonas_aeruginosa_%	Staphylococcus_aureus_%	Streptococcus_anginosus_constellatus_intermedius_%
P2	5	PAL	PAL 26	0	1	0	0	1	0	0	1	0	1	0	1963.02	0	0	217.499	0	0	47.0625	0	738.44	0	66.1836	0	0	7.33303	0	0	1.58672	0	24.8967
P2	6	PAL	PAL 27	1	1	0	1	1	0	1	1	0	1	4034.42	4482.47	0	117.794	996.524	0	103.974	614.747	0	982.245	35.6014	39.5553	0	1.03947	8.79376	0	0.917509	5.4248	0	8.66776
P2	7	sinus	sinus left	0	0	0	0	0	0	0	0	0	0	0	0	0	50.7622	0	0	0	0	0	0	0	0	0	100	0	0	0	0	0	0
P3	8	sinus	sinus left	1	1	0	0	1	0	0	1	0	1	772.963	29077.6	0	100.053	93.9598	0	0	340.316	0	3452.64	2.28434	85.933	0	0.295686	0.277679	0	0	1.00574	0	10.2036
P3	9	PAL	PAL 27	1	1	0	1	1	0	0	1	0	1	560.684	21365.6	0	26045	663.86	0	0	263.729	0	3460.33	1.07084	40.8059	0	49.7429	1.2679	0	0	0.503692	0	6.60883
P4	10	sinus	sinus right	1	0	0	1	1	0	0	1	0	0	897.177	0	0	166.986	153.082	0	0	325.724	0	0	58.1462	0	0	10.8224	9.92126	0	0	21.1102	0	0
P4	11	PAL	PAL 17	1	1	0	1	1	0	1	1	0	1	24751.8	6650.44	0	193.559	1093.75	0	250.758	11096.8	0	9973.9	45.8273	12.3131	0	0.35837	2.02505	0	0.464272	20.5454	0	18.4664
P5	12	sinus	sinus left	1	1	0	1	1	1	1	1	0	1	11694.1	102437	0	3893.43	167988	29675.8	3297.76	2946.19	0	16197.4	3.45845	30.2952	0	1.15146	49.6815	8.77645	0.975293	0.871319	0	4.7903
P5	13	PAL	PAL 26	1	1	0	1	1	1	0	1	0	1	592.405	28518.5	0	7096.14	2411.58	334.806	0	276.025	0	11908.9	1.15843	55.7673	0	13.8763	4.71579	0.654705	0	0.539761	0	23.2876
P6	14	sinus	sinus left	0	1	0	1	1	0	1	1	0	1	0	134268	0	119936	13099.3	0	3743.29	85.2031	0	82557.2	0	37.9621	0	33.91	3.70362	0	1.05836	0.0240899	0	23.3418
P6	15	PAL	PAL 27	1	1	0	1	1	0	1	0	0	1	8406.18	99473.2	0	8386.33	80114.4	0	9626.3	0	0	10501	3.88263	45.9445	0	3.87346	37.0031	0	4.44617	0	0	4.85018
P7	16	sinus	sinus right	1	1	0	1	1	0	0	ND	0	0	1317.45	946.121	0	267.389	183.967	0	0	711.357	ND	0	38.4513	27.6136	0	7.80405	5.36927	0	0	20.7617	ND	0
P7	17	PAL	PAL 16	1	1	0	1	1	0	1	ND	0	1	1504.43	21137.4	0	3808.69	6911.06	0	3363	0	ND	6606.08	3.47197	48.7816	0	8.78983	15.9496	0	7.76126	0	ND	15.2458
P8	18	sinus	sinus right	0	0	0	1	1	0	0	1	0	1	0	0	0	161.762	172.094	0	0	248.862	0	4724.28	0	0	0	3.04809	3.24277	0	0	4.68932	0	89.0198
P8	19	PAL	PAL 17	1	1	0	1	1	1	1	1	0	1	22486.5	100387	0	57131.1	18538.3	2299.9	13661.5	6406.98	0	8950.03	9.78264	43.6728	0	24.8546	8.06502	1.00056	5.94338	2.78733	0	3.89367
P9	20	sinus	sinus right	1	1	0	1	1	0	1	1	0	1	1276.63	23694.4	0	5878.81	305.246	0	3939.56	159.926	0	10784	2.77297	51.4664	0	12.7693	0.663024	0	8.55709	0.347374	0	23.4239
P9	21	PAL	PAL 15	1	1	0	1	1	0	1	1	0	1	13898.7	217690	0	85376.1	3246	0	101700	2323.43	0	47209.3	2.94811	46.1752	0	18.1095	0.688523	0	21.5721	0.492832	0	10.0138
P10	22	sinus	sinus left	0	1	0	0	1	0	0	1	0	1	0	13663.8	0	98.2678	109.037	0	0	26.1014	0	6033.12	0	68.5579	0	0.493057	0.54709	0	0	0.130963	0	30.271
P10	23	PAL	PAL 26	1	1	0	1	1	0	1	1	0	1	1611.15	57625.2	0	5939.85	5586.26	0	9152.5	160.523	0	3309.09	1.93219	69.1077	0	7.12344	6.69939	0	10.9763	0.19251	0	3.96847
P12	28	sinus	sinus right	1	1	0	0	1	0	0	1	0	1	957.435	34168.1	0	128.824	11471	0	0	43.4718	0	8563.38	1.73034	61.7509	0	0.232819	20.7311	0	0	0.0785651	0	15.4763
P12	29	PAL	PAL 16	1	1	0	0	1	0	0	1	0	1	4521.86	94908.6	0	75.9252	147774	0	0	683.047	0	46977.7	1.53314	32.1788	0	0.0257425	50.1029	0	0	0.231588	0	15.9278
P13	30	sinus	sinus left	0	0	0	0	1	0	0	1	0	0	0	0	0	50.943	164.386	0	0	29.4311	0	0	0	0	0	20.8135	67.1621	0	0	12.0245	0	0
P13	31	PAL	PAL 26	1	1	0	1	1	0	1	1	0	1	6397.07	11454.7	0	894.934	3811.71	0	883.698	1921.24	0	1820.54	23.5326	42.1378	0	3.29215	14.0219	0	3.25082	7.06757	0	6.69714
P14	32	sinus	sinus left	0	1	0	0	0	0	0	1	0	0	0	548.103	0	47.4173	0	0	0	28.9499	0	0	0	87.7709	0	7.5932	0	0	0	4.63591	0	0
P14	33	PAL	PAL 26	1	1	0	0	1	0	0	1	0	1	1203.22	3437.57	0	0	389.523	0	0	303.397	0	720.778	19.8732	56.7772	0	0	6.43363	0	0	5.01111	0	11.9049
P15	34	sinus	sinus left	0	1	0	1	1	0	0	1	0	1	0	82103	0	267885	225.8	0	0	66.4467	0	69915.2	0	19.5392	0	63.7525	0.0537369	0	0	0.0158133	0	16.6387
P15	35	PAL	PAL 27	1	1	0	1	1	1	1	1	0	1	26068	95680.7	0	7116.27	1345.16	54.845	12560.8	15078.3	0	35008	13.5129	49.5981	0	3.68887	0.697293	0.02843	6.51115	7.81614	0	18.1471
P16	36	sinus	sinus right	0	1	0	0	1	0	0	0	0	0	0	2818.8	0	65.3416	93.3	0	0	0	0	0	0	94.6719	0	2.19456	3.13357	0	0	0	0	0
P16	37	PAL	PAL 17	1	1	0	1	1	1	1	1	0	1	42527	77606.1	0	9683.53	40973.5	26766.8	11486.8	4078.59	0	8628.82	19.1778	34.9969	0	4.36685	18.4773	12.0706	5.18002	1.83927	0	3.89122
P17	38	PAL	PAL 16	0	1	0	0	0	0	0	ND	0	0	0	15582	0	0	0	0	0	0	ND	0	0	100	0	0	0	0	0	0	ND	0
P17	39	sinus	sinus right	1	1	0	1	1	0	1	ND	1	1	47255.1	218970	0	43651.4	1577.73	50.2953	65093.4	0	ND	175897	8.55304	39.633	0	7.90078	0.285565	0.00910331	11.7817	0	ND	31.8368
P18	40	sinus	sinus left	0	1	0	1	1	1	1	1	0	1	0	13027.8	0	1275.89	487.226	2248.11	45.9276	236.564	0	758.25	0	72.0574	0	7.05698	2.69487	12.4344	0.254028	1.30844	0	4.19391
P18	41	PAL	PAL 27	1	1	0	1	1	1	1	0	0	1	3412.68	47668.7	0	5062.78	53600	9085.24	3549.15	0	0	3391.2	2.71344	37.9015	0	4.02544	42.6176	7.22371	2.82194	0	0	2.69636
P18	42	PAL	PAL 25	1	1	0	1	1	1	1	1	0	1	18486.7	89658.6	0	11592	39147.1	15974.1	60183.9	2267.05	0	12149.6	7.41072	35.9412	0	4.64684	15.6928	6.40348	24.1258	0.908786	0	4.87039
P18	43	PAL	PAL 26	1	1	0	1	1	1	1	1	0	1	3325.92	28586	0	3425.63	20550.1	6369.7	10357	271.777	0	3857.23	4.33383	37.2489	0	4.46374	26.7777	8.30001	13.4956	0.354138	0	5.02615
P19	44	sinus	sinus left	0	1	0	0	1	1	1	1	0	0	0	820.55	0	72.1298	293.942	314.677	40.5925	278.648	0	0	0	45.0718	0	3.962	16.1459	17.2849	2.2297	15.3058	0	0
P19	45	PAL	PAL 26	1	1	0	1	1	0	1	1	0	1	4461.5	28698	0	1080.85	1290.66	0	1943.07	1034.46	0	14421.1	8.42911	54.2191	0	2.04204	2.43844	0	3.67104	1.95441	0	27.2458
P20	46	sinus	sinus right	0	1	0	0	1	0	1	0	0	0	0	8505.09	0	85.9605	204.287	0	449.267	0	0	0	0	92.0006	0	0.929844	2.20979	0	4.85977	0	0	0
P20	47	PAL	PAL 16	1	1	0	1	1	1	1	1	0	1	123447	191649	0	4290.37	26562.1	1412.8	60802.9	47268.6	0	73853.2	23.3233	36.209	0	0.810596	5.01848	0.266926	11.4877	8.93064	0	13.9534
P21	48	sinus	sinus left	1	1	0	1	1	1	0	1	0	0	489.155	1334.6	0	508.038	1359.49	1773.08	0	22.6085	0	0	8.91484	24.323	0	9.259	24.7768	32.3143	0	0.412041	0	0
P21	49	PAL	PAL 27	1	1	0	1	1	1	1	1	0	1	6009.37	112983	0	115382	308917	475703	5664.19	529.637	0	17861.3	0.576135	10.832	0	11.0619	29.6167	45.607	0.543042	0.0507778	0	1.71241
P22	50	sinus	sinus left	0	0	0	0	1	0	0	0	0	0	0	0	0	112.992	177.002	0	0	0	0	0	0	0	0	38.9637	61.0363	0	0	0	0	0
P22	51	PAL	PAL 26	1	1	0	1	1	1	1	1	0	1	9178.64	56543.8	0	485.219	3644.94	236.32	2777.63	549.394	0	18405	9.99624	61.5805	0	0.528441	3.96962	0.25737	3.02506	0.598332	0	20.0445
P23	52	sinus	sinus right	0	1	0	0	1	0	0	1	0	1	0	973.341	0	93.8835	746.558	0	0	34.8277	0	1693.38	0	27.4801	0	2.65058	21.0774	0	0	0.98328	0	47.8087
P23	53	PAL	PAL 15	1	1	0	0	1	1	1	1	0	1	2059.78	40199.7	0	128.809	58534.1	257.494	3622.52	136.604	0	6009.44	1.85652	36.2328	0	0.116098	52.7579	0.232085	3.26505	0.123124	0	5.41643
P24	54	sinus	sinus left	1	1	0	ND	1	1	1	ND	0	1	5197.15	47260.5	0	ND	1094.46	9224.25	1730.96	0	ND	2735.91	7.72889	70.2829	0	ND	1.62762	13.7177	2.57418	0	ND	4.06868
P24	55	PAL	PAL 27	0	1	0	ND	1	1	0	ND	0	0	0	7276.77	0	ND	382.43	1454.45	0	0	ND	0	0	79.8447	0	ND	4.19624	15.959	0	0	ND	0
P25	56	sinus	sinus right	1	1	0	1	1	1	1	1	0	1	17641.3	57293.7	0	4063.73	5582.01	29530.8	1440.01	1868.21	0	21423.9	12.7059	41.2649	0	2.92684	4.02036	21.2691	1.03714	1.34555	0	15.4303
P25	57	PAL	PAL 17	1	1	0	1	1	1	1	1	0	1	14317.4	52465.9	0	671.813	5679.11	33367.1	743.574	1534	0	20813.9	11.048	40.4852	0	0.518404	4.38228	25.7476	0.573778	1.18371	0	16.061
P26	58	sinus	sinus right	0	0	0	0	1	0	0	ND	0	0	0	0	0	90.7233	110.11	0	0	0	ND	0	0	0	0	45.1735	54.8265	0	0	0	ND	0
P26	59	PAL	PAL 16	0	1	0	0	1	0	1	ND	0	0	0	29377.8	0	90.6915	134.212	0	623.677	0	ND	0	0	97.1926	0	0.300041	0.444024	0	2.06335	0	ND	0
P27	60	sinus	sinus right	0	1	0	1	1	0	1	0	0	1	0	3607.76	0	260.551	47.3979	0	282.426	0	0	1428.81	0	64.1158	0	4.63042	0.842338	0	5.01917	0	0	25.3923
P27	61	PAL	PAL 17	0	1	0	1	1	0	1	0	0	1	0	14919.6	0	547.74	249.963	0	2363.15	0	0	5061.71	0	64.4694	0	2.36685	1.08012	0	10.2114	0	0	21.8722
P28	62	sinus	sinus left	0	0	0	1	1	0	0	0	0	0	0	0	0	370.058	96.3883	0	0	0	0	0	0	0	0	79.3356	20.6644	0	0	0	0	0
P28	63	PAL	PAL 26	1	1	0	1	1	0	1	1	0	1	881.437	1405.58	0	155.836	115.421	0	67.1996	64.4172	0	874.423	24.7295	39.4348	0	4.37212	3.23824	0	1.88534	1.80728	0	24.5327
P29	64	sinus	sinus left	0	0	0	0	1	0	0	0	0	0	0	0	0	49.8142	68.6617	0	0	0	0	0	0	0	0	42.0459	57.9541	0	0	0	0	0
P29	65	PAL	PAL 27	1	1	0	0	1	0	1	1	0	1	901.998	8383.25	0	82.293	3617.16	0	827.784	34.5283	0	6131.66	4.51481	41.961	0	0.411904	18.1051	0	4.14334	0.172826	0	30.691
P30	66	sinus	sinus right	1	0	0	0	0	0	0	0	0	0	512.593	0	0	131.328	0	0	0	0	0	0	79.6049	0	0	20.3951	0	0	0	0	0	0
P30	67	PAL	PAL 17	1	1	0	1	1	0	1	1	0	1	5502.32	27969	0	239.7	235.524	37.6375	4057.79	786.787	0	8105.42	11.7235	59.592	0	0.510716	0.501817	0.080192	8.6457	1.67636	0	17.2698
